# Supplementary material for: Construction of Hollow TiO2/ZnS Heterojunction Photocatalysts for Highly Enhanced Photodegradation of Tetracycline Hydrochloride
Source: Molecules. 2025 Sep 7;30(17):3644. doi: 10.3390/molecules30173644 (PMC12430114; doi:10.3390/molecules30173644)
Supplement: Supplementary file 1 [file molecules-30-03644-s001.zip]

Archive with 1 entries (1 files):
- molecules-3826949-supplementary.pdf
